# Supplementary material for: Palmitoylation of Gephyrin Controls Receptor Clustering and Plasticity of GABAergic Synapses
Source: PLoS Biol. 2014 Jul 15;12(7):e1001908. doi: 10.1371/journal.pbio.1001908 (PMC4099074; doi:10.1371/journal.pbio.1001908)
Supplement: Data S1 — Excel spreadsheet containing, in separate sheets, the underlying numerical data and statistical analysis for Figure panels 2b, 2c, 2e, 3d, 3e, 4b, 4c, 4e, 4h, 4h′, 5b, 5d, 5e, 5f, 5h, 5k, 6c, 6d, 6e, 6f, 8c, and 8f. (XLSX) [file pbio.1001908.s001.xlsx]

## Sheet: Figure 2b
gephyrin opposed to presynaptic terminal
	control		2-BP
	0.7		0.777778
	0.84		0.181818
	0.9		0.727273
	1		0.833333
	0.666667		0.538462
	0.666667		0.5
	1		0.705882
	1		0.294118
	1		0.411765
	1		0.222222
	1		0.277778
	1		0.210526
	1		0.473684
	0.846154		0.52381
	0.846154		1
	1		0.857143
	0.955		0.875
			0.777778
			0.888889
			0.6
			0.7
			0.8
			0.8
			0.416667
			0.75
			0.75
			0.384615
			0.214286
			0.5
			0.533333
			0.6
			0.533333
			0.352941
mean	0.907097		0.576134
std deviation	0.125114		0.230002
SEM	0.0303446		0.0400382

## Sheet: Figure 2c
gephyrin cluster size in control and 2-BP incubated neurons
	Area control		Area 2-BP
	273.021		28.7391
	86.217		71.8476
	57.4779		28.7391
	28.7391		28.7391
	43.1085		43.1085
	86.217		143.695
	43.1085		28.7391
	215.542		28.7391
	28.7391		43.1085
	71.8476		28.7391
	143.695		43.1085
	28.7391		57.4779
	57.4779		129.325
	158.065		186.804
	28.7391		57.4779
	57.4779		43.1085
	143.695		186.804
	100.586		71.8476
	71.8476		143.695
	129.325		43.1085
	71.8476		57.4779
	143.695		43.1085
	114.956		57.4779
	71.8476		43.1085
	186.804		43.1085
	43.1085		43.1085
	100.586		158.065
	143.695		43.1085
	86.217		43.1085
	172.434		43.1085
	28.7391		43.1085
	100.586		215.542
	28.7391		114.956
	43.1085		57.4779
	86.217		43.1085
	28.7391		71.8476
	86.217		28.7391
	57.4779		71.8476
	57.4779		28.7391
	28.7391		43.1085
	114.956		28.7391
	43.1085		28.7391
	100.586		158.065
	28.7391		86.217
	57.4779		28.7391
	143.695		273.021
	86.217		43.1085
	43.1085		43.1085
	28.7391		28.7391
	129.325		28.7391
	57.4779		100.586
	172.434		71.8476
	71.8476		28.7391
	86.217		57.4779
	244.282		43.1085
	201.173		28.7391
	158.065		28.7391
	158.065		43.1085
	28.7391		186.804
	114.956		86.217
	143.695		28.7391
	186.804		43.1085
	186.804		28.7391
	229.912		86.217
	114.956		28.7391
	186.804		114.956
	57.4779		43.1085
	43.1085		129.325
	86.217		43.1085
	158.065		71.8476
	172.434		43.1085
	129.325		215.542
	43.1085		330.498
	215.542		28.7391
	172.434		143.695
	201.173		28.7391
	86.217		43.1085
	158.065		28.7391
	114.956		86.217
	100.586		28.7391
	57.4779		28.7391
	100.586		28.7391
	71.8476		43.1085
	129.325		28.7391
	86.217		316.129
	43.1085		57.4779
	57.4779		71.8476
	57.4779		28.7391
	28.7391		28.7391
	28.7391		86.217
	71.8476		86.217
	129.325		43.1085
	28.7391		57.4779
	201.173		43.1085
	100.586		57.4779
	43.1085		28.7391
	71.8476		43.1085
	100.586		28.7391
			28.7391
			86.217
			43.1085
			57.4779
			57.4779
			43.1085
			28.7391
			43.1085
			43.1085
			71.8476
			114.956
			43.1085
			28.7391
			43.1085
			28.7391
			28.7391
			71.8476
			301.759
			86.217
			86.217
			158.065
			28.7391
			28.7391
			71.8476
			28.7391
			71.8476
			57.4779
			28.7391
			114.956
			158.065
			28.7391
			158.065
			43.1085
			28.7391
			86.217
			114.956
			100.586
mean	100		70.3574
std deviation	59.3338		59.875
SEM	5.99362		5.15322

## Sheet: Figure 2d
VGAT puncta size in control and 2-BP incubated neurons
	Area VGAT control		Area VGAT 2-BP
	74.3161		27.0239
	155.388		54.0481
	27.0239		40.536
	33.7801		60.804
	67.5601		33.7801
	101.34		81.072
	33.7801		128.364
	20.268		27.0239
	33.7801		47.2919
	13.5121		20.268
	121.608		67.5601
	67.5601		33.7801
	87.8281		101.34
	20.268		40.536
	189.168		67.5601
	128.364		101.34
	33.7801		87.8281
	40.536		87.8281
	175.656		20.268
	216.192		135.12
	33.7801		54.0481
	148.632		40.536
	141.876		13.5121
	67.5601		40.536
	60.804		60.804
	27.0239		87.8281
	175.656		33.7801
	168.9		155.388
	20.268		40.536
	20.268		33.7801
	20.268		108.096
	33.7801		27.0239
	216.192		13.5121
	101.34		27.0239
	74.3161		13.5121
	20.268		47.2919
	148.632		148.632
	135.12		20.268
	74.3161		87.8281
	155.388		27.0239
	135.12		67.5601
	74.3161		20.268
	20.268		20.268
	27.0239		40.536
	60.804		222.948
	47.2919		222.948
	114.852		20.268
	40.536		33.7801
	60.804		54.0481
	47.2919		27.0239
	33.7801		324.288
	20.268		162.144
	74.3161		27.0239
	101.34		135.12
	141.876		27.0239
	135.12		54.0481
	33.7801		54.0481
	20.268		54.0481
	101.34		27.0239
	33.7801		54.0481
	54.0481		243.216
	155.388		108.096
	94.5841		27.0239
	135.12		54.0481
	94.5841		27.0239
	13.5121		81.072
	67.5601		351.312
	60.804		27.0239
	27.0239		27.0239
	13.5121		54.0481
	33.7801		54.0481
	40.536		81.072
	67.5601		108.096
	47.2919		81.072
	94.5841		81.072
	67.5601		54.0481
	27.0239		27.0239
	216.192		54.0481
	243.216		216.192
	27.0239		27.0239
	162.144		189.168
	81.072		54.0481
	108.096		27.0239
	81.072		108.096
	189.168		216.192
	27.0239		135.12
	27.0239		270.24
	108.096		54.0481
	162.144		108.096
	27.0239		81.072
	108.096		27.0239
	27.0239		27.0239
	108.096		54.0481
	27.0239		135.12
	162.144		108.096
	54.0481		27.0239
	108.096		81.072
	297.264		27.0239
	27.0239		162.144
	54.0481		81.072
	27.0239		108.096
	27.0239		270.24
	108.096		54.0481
	27.0239		216.192
	27.0239		162.144
	324.288		351.312
	27.0239		189.168
	27.0239		27.0239
	54.0481		27.0239
	54.0481		108.096
	243.216		54.0481
	27.0239		81.072
	27.0239		27.0239
	27.0239		54.0481
	135.12		27.0239
	81.072		108.096
	216.192		108.096
	81.072		27.0239
	27.0239		81.072
	189.168		27.0239
	216.192		270.24
	108.096		54.0481
	54.0481		108.096
	189.168		27.0239
	27.0239		162.144
	27.0239		108.096
	162.144		189.168
	216.192		54.0481
	135.12		27.0239
	243.216		108.096
	81.072		54.0481
	27.0239		27.0239
	135.12		108.096
	135.12		27.0239
	81.072		162.144
	27.0239		54.0481
	81.072		378.336
	27.0239		81.072
	189.168		27.0239
	54.0481		216.192
	108.096		54.0481
	27.0239		81.072
	54.0481		135.12
	54.0481		189.168
	54.0481		135.12
	108.096		54.0481
	27.0239		27.0239
	54.0481		243.216
	27.0239		135.12
	54.0481		54.0481
	27.0239		135.12
	27.0239		27.0239
	54.0481		81.072
	270.24		27.0239
	27.0239		351.312
	27.0239		108.096
	27.0239		135.12
	81.072		81.072
	27.0239		27.0239
	81.072		27.0239
	162.144		54.0481
	27.0239		27.0239
	54.0481		27.0239
	297.264		27.0239
	81.072		54.0481
	27.0239		27.0239
	27.0239		27.0239
	216.192		27.0239
	54.0481		54.0481
	27.0239		162.144
	270.24		54.0481
	27.0239		81.072
	81.072		189.168
	135.12		27.0239
	27.0239		54.0481
	162.144		54.0481
	27.0239		54.0481
	243.216		54.0481
	270.24		54.0481
	27.0239		27.0239
	54.0481		108.096
	54.0481		27.0239
	54.0481		108.096
	162.144		189.168
	378.336		243.216
	27.0239		27.0239
	27.0239		54.0481
	270.24		81.072
	270.24		108.096
	27.0239		162.144
	27.0239		54.0481
	81.072		27.0239
	54.0481		135.12
	54.0481		81.072
	135.12		27.0239
	54.0481		81.072
	27.0239		27.0239
	54.0481		108.096
	216.192		27.0239
	54.0481		135.12
	162.144		54.0481
	81.072		135.12
	27.0239		108.096
	27.0239		189.168
	270.24		54.0481
	135.12		54.0481
	108.096		135.12
	135.12		27.0239
	108.096		54.0481
	162.144		216.192
	162.144		216.192
	108.096		27.0239
	54.0481		81.072
	108.096		27.0239
	135.12		27.0239
	270.24		54.0481
	378.336		54.0481
	81.072		189.168
	216.192		135.12
	27.0239		108.096
	324.288		27.0239
	135.12		108.096
	189.168		27.0239
	108.096		135.12
	81.072		27.0239
	54.0481		27.0239
	27.0239		54.0481
	324.288		27.0239
	162.144		108.096
	270.24		81.072
	270.24		81.072
	27.0239		54.0481
	54.0481		54.0481
	54.0481		162.144
	189.168		162.144
	27.0239		297.264
	135.12		108.096
	189.168		54.0481
	216.192		135.12
	297.264		216.192
	135.12		243.216
	324.288		297.264
			54.0481
			54.0481
			54.0481
			135.12
			81.072
			54.0481
			135.12
			81.072
			54.0481
			81.072
			162.144
			54.0481
			54.0481
			135.12
			135.12
			54.0481
			81.072
			54.0481
			54.0481
mean	100		88.7081
Std deviation	82.1494		71.9974
SEM	5.28076		4.45653

## Sheet: Figure 2e
percentage of palmitoylated gephyrin in brain lysates
I	II	III		mean	std deviation	SEM
8.21186	7.82581	6.4129		7.48352	0.947068	0.54679

## Sheet: Figure 3d
Quantitative comparison of cluster size of GFP-tagged WT and mutant gephyrin variants in primary hippocampal cultures
Gephyrin WT	Gephyrin C26S	Gephyrin C154S	Gephyrin C212S	Gephyrin C284S	Gephyrin C293S	Gephyrin C419S	Gephyrin C469S	Gephyrin C663S	Gephyrin C212/284S	Geph C212/284S + 2-BP
Area	Area	Area	Area	Area	Area	Area	Area	Area	Area	Area
68.6426	147.303	86.9177	57.2023	98.5513	98.7614	83.5567	111.79	100.368	54.1897	59.1161
112.157	77.038	94.1386	75.18	95.6094	82.9061	100.742	117.673	102.964	76.3583	50.0213
75.9972	82.2233	98.6379	63.4332	85.3131	76.4876	113.779	118.592	98.0609	54.1898	54.8936
139.737	110.619	120.825	51.4821	74.6772	102.964	110.619	85.8033	106.116	71.4319	62.0719
84.0523	92.8407	75.9973	68.6427	105.906	93.6037	62.223	88.2549	138.686	44.337	59.1161
158.123	92.4457	100.513	102.964	82.739	75.1801	131.113	81.7175	104.803	40.6423	48.3678
110.319	77.038	94.5588	42.2888	99.5696	198.573	94.2234	91.6493	105.416	64.6582	55.4213
94.7923	128.891	85.1029	91.9322	82.3712	104.925	105.398	78.799	101.493	61.2273	54.6824
80.9003	109.208	95.6095	83.8421	60.5671	108.48	83.8106	75.3613	90.0935	50.0213	44.3371
86.1536	80.9887	86.6205	58.8366	80.9003	102.964	102.224	78.1017	92.3408	46.6108	52.7822
97.4481	132.527	100.513	77.5573	58.8366	78.4488	115.134	80.8421	94.9409	72.5515	50.4052
98.7614	112.594	91.0566	70.6039	104.512	117.673	115.557	82.8974	106.358	58.0604	75.6079
97.3067	75.0627	89.8893	59.6375	95.6095	80.3346	96.0012	107.092	104.803	64.3943	43.2045
95.6094	86.7984	113.662	43.0079	60.4709	91.9322	87.7789	107.917	124.346	57.2687	44.0897
126.615	108.89	106.233	45.4163	82.6514	78.7372	104.693	80.3854	125.602	62.0719	62.7666
158.269	104.797	86.784	72.2531	74.9292	111.136	80.001	102.333	99.2996	53.5739	65.6892
121.11	91.4297	82.5975	51.6094	77.9875	78.6429	72.1578	105.506	126.059	47.2929	46.5392
96.3375	92.4456	97.7108	57.9991	72.566	77.9875	123.261	100.158	93.783	57.6382	91.8535
87.8683	73.3343	108.134	84.8689	108.849	68.8126	192.595	108.404	91.0616	52.5477	64.2975
102.236	77.9497	67.4363	51.9917	61.9313	68.8126	87.2739	97.779	70.8397	46.4484	61.2357
76.4584	59.26	118.128	62.4423	60.211	108.134	113.335	97.7791	61.3656	58.989	62.2563
81.3239	64.4453	56.1969	53.5903	117.964	90.0819	100.203	99.0489	71.055	56.3077	52.0503
97.4844	67.5564	68.8126	57.5487	75.6938	89.4563	120.89	128.002	104.564	80.4394	73.4828
52.2975	72.2231	81.3239	73.306	87.8683	128.45	88.89	91.4297	84.4047	60.639	60.2936
90.4336	115.557	110.1	49.3274	92.103	98.058	104.128	109.038	81.8209	70.3846
72.3468	135.113	91.333	49.9269	69.3324	123.863	75.5566	99.5567	117.838	67.5692
120.578	115.557	74.2018	52.7529	80.0714	108.134	133.011	103.112	115.557	41.8287
143.186	62.2229	133.976	43.3328	93.3044	84.8688	98.5268	129.916	103.436	72.3955
88.2804	58.1826	98.807	74.2019	115.336	106.659	103.453	102.565	75.0627	55.1586
132.636	118.52	74.524	77.3272	56.3227	108.52	88.6741	103.112	100.203	53.6263
75.3613	97.5415	108.018	52.7529	88.1148	81.8209	101.179	120.89	133.335	70.7867
109.274	103.453	80.3854	54.8083	79.7574	102.491	78.1177	117.981	80.8091	68.3736
92.2068	120.695	92.3176	51.77	81.1583	109.052	81.2846	53.3341	142.224	50.8694
96.0857	103.453	109.274	67.8252	97.5264	90.4336	79.8068	82.2233	95.2393	38.8586
89.1775	108.379	122.731	81.1584	117.661	75.8996	99.0194	102.224	92.9927	44.565
90.4336	103.453	72.3468	77.5767	111.852	95.4577	99.5121		81.5696	62.9444
88.89	102.316	105.506	80.001	62.4422	94.6203	85.987		75.0627	57.5308
88.8901	77.8362	75.3612	90.2575	62.1731	97.642	81.2846		101.589	67.1192
128.891	75.032	177.099	62.2231	61.9039	64.9267	87.1962		106.668	49.4563
108.446	112.321	105.506	90.2576	78.2322	72.8492	110.843		73.8471	53.3814
80.0011	80.229	77.8733	80.0011	55.5563	107.516	90.4945		124.446	59.3476
92.1223	88.6742	78.591	81.2708	114.749	122.253	92.1398		111.113	50.2413
100.742	100.497	174.817	83.8106	100.001	84.2274	99.745		81.1121	45.9237
80.6848	61.3898	85.927	92.8407	53.334	100.984	111.275			59.3476
146.669	151.485	103.705	77.5767	64.0008	111.113	109.04			59.3475
111.113	108.593	73.6518	94.1189	114.076	109.208	123.341			59.3475
81.7788	115.833	82.964	64.0008	77.7788	65.186	116.637			47.1013
87.1122	94.2291	75.9606	81.2708	73.0873	75.5565	85.0361			60.0541
126.986	102.656	112.594	75.5565	111.747	101.198				46.4284
76.1915	79.5458	101.589	64.0008	103.705	53.3341				56.5215
112.594	113.509	142.224	80.0011	83.5566	124.446				36.7643
88.8899	137.283	79.0134	80.0011	102.224	94.816				63.0885
90.6447	91.1648	93.6308	80.0011	78.7312	173.336				64.6545
90.3163	84.4615	139.261	63.0311	117.335	119.367				30.901
111.514		134.323	73.8951	84.9393	126.062				67.1899
86.5628		60.0007	84.6434	65.186	162.965				49.1491
104.685		113.779	65.6845	95.5568	77.0381				54.1957
105.916		94.2234	58.295	68.149	112.594				94.6998
83.458		88.8901	71.208	65.186	128.002				97.5003
76.851		117.335	67.7371	100.742	86.155				45.6385
112.321			73.8951	90.8653					44.0085
122.455			65.8338	124.144					35.9403
115.276			79.8067	106.409					68.4577
101.89			60.9634	88.6741
88.4834			51.7266	70.9393
111.543			48.0318	90.5215
110.604			73.8951	73.8951
96.5275				60.594
100.103				73.8951
98.315				83.3
82.3322				76.0064
110.202				75.373
64.9997				76.8508
111.63
95.6518
80.745
125.76
74.5056
95.3801
100.679
80.0721
82.4272
108.333
96.5576
113.043
84.7823
149.782
135.652
Geph WT	Geph C26S	Geph C154S	Geph C212S	Geph C284S	Geph C293S	Geph C419S	Geph C469S	Geph C663S	Geph 212/284	Geph 212/284 +2-BP
100	96.9832	97.8206	68.4513	84.5847	99.4023	100.432	98.322	99.8313	57.3426	58.1076	Area
	22.6513	23.9401	14.3665	18.2876	25.6669	20.8634	16.6019	18.8768	12.64	11.2374	std deviation
	3.08245	3.09065	1.75514	2.1404	3.31358	3.01137	2.80624	2.87869	1.59249	2.29383	SEM

## Sheet: Figure 3e
Total fluorescence intensity of gephyrinWT and 212,284Geph
	Geph WT		Geph212/284
	SumIntensity		SumIntensity
	42.4152		39.4944
	112.842		51.1589
	99.3141		33.6078
	176.153		55.8356
	91.1592		29.1847
	208.679		22.2402
	73.2466		44.8999
	107.532		40.159
	63.7969		34.0747
	59.9644		31.5719
	91.6532		47.2169
	86.8787		40.0413
	86.6792		46.3373
	99.6875		36.3417
	70.0075		39.6694
	206.247		35.7052
	103.675		29.7207
	70.3518		37.5834
	62.3123		32.6774
	136.95		38.5938
	85.9781		42.0228
	91.1876		44.7917
	141.534		58.5757
	31.7562		48.0452
	56.9759		68.0351
	62.3171		53.0089
	178.42		29.5948
	191.887		52.3086
	65.3261		36.2332
	112.633		53.7877
	53.4136		59.3558
	95.2858		64.1281
	68.0622		37.9142
	128.391		24.1997
	74.327		28.3577
	112.961		50.3882
	77.8434		39.6693
	70.2337		55.7424
	171.422		32.8085
	103.071		37.7711
	79.4552		50.1978
	88.8583		38.5618
	78.3468		28.7983
	72.4406		38.0933
	132.8		49.7302
	119.895		38.6156
	65.8271		35.2249
	99.8457		55.6322
	146.502		32.218
	75.7282		40.2789
	133.819
	83.911
	87.2288
	97.11
	101.983
	87.0075
	116.861
	88.7258
	74.9535
	71.862
	123.197
	121.206
	129.866
	117.872
	104.392
	98.6331
	116.527
	79.9299
	107.303
	93.3458
	72.4804
	109.517
	54.7899
	111.119
	76.3781
	78.5867
	143.173
	57.7631
	107.736
	88.7079
	80.5983
	62.4647
	126.945
	96.3954
	99.4372
	90.036
	176.046
	149.824
mean	100		41.8041
std deviation			10.4804
SEM			1.48215

## Sheet: Figure 4b
number of gephyrin-WT and 212,284Geph clusters/ 20µm
	gephyrin-WT		212,284Geph
	3		5
	6		5
	4		4
	2		6
	4		5
	7		4
	3		6
	4		4
	4		5
	5		5
	4		6
	4		4
	4		7
	4		9
	2		5
	3		5
	4		5
	3		6
	4		6
	5		6
	5		2
	4		9
	3		13
	4		7
	4		7
			4
			6
mean	3.96		5.77778
std deviation	1.09848		2.08167
SEM	0.219697		0.400617

## Sheet: Figure 4c
number of VGAT puncta upon expression of gephyrin-WT and 212,284Geph
	# of VGAT control		# of VGAT 2-BP
	4		4
	4		4
	5		4
	6		4
	6		4
	6		5
	6		5
	7		6
	7		6
	7		7
	7		7
	8		8
	8		8
	8		10
	8		10
	9		10
	9		10
	9		10
	10		10
	10		11
	10		11
	11		12
	13		12
	13		12
	14		12
	14		13
	15		14
			17
mean	8.66667		8.78571
std deviation	3.06343		3.21499
SEM	0.589558		0.618726

## Sheet: Figure 4e
colocalization of gephyrin-WT and 212,284Geph with GABAAR alpha2
gephyrin-WT		212,284geph
100		0
50		20
100		0
100		33.3333
50		50
100		0
100		25
75		100
100		28.5714
66.6667		50
50		0
75		37.5
75		50
66.6667		50
100		16.6667
66.6667		20
66.6667		50
100		80
66.6667		33.3333
66.6667		20
66.6667		0
100		50
50		50
75		75
83.3333		66.6667
66.6667		14.2857
71.4286		50
60		66.6667
83.3333		75
66.6667		14.2857
75		0
50		50
100		25
50		40
100		42.8571
100		62.5
100		75
100		40
50		60
100		50
66.6667		33.3333
50		75
75		44.4444
80		75
100		100
50		16.6667
100		0
100		66.6667
100		50
100
100
100
66.6667
100
100
50
79.6684		41.4853	mean
19.6307		26.8157	std deviation
2.62327		3.83082	SEM

## Sheet: Figure 4h
line scan analyses of confocal micrographs of gephyrin-WT and 212,284Geph
	gephyrin-GFP	212,284Geph
distance µm	fluorescence intensity
0	3893	4000
0.2	3578	3895
0.4	3050	2647
0.6	1338	1865
0.8	1074	1865
1	637	1216
1.2	389	1169
1.4	295	1294
1.6	115	743
1.8	113	1215
2	220	1731
2.2	122	1218
2.4	212	898
2.6	150	1209
2.8	207	1021
3	391	898
3.2	249	898
3.4	249	944
3.6	325	954
3.8	335	954
4	269	1077
4.2	145	1421
4.4	101	1379
4.6	157	1002
4.8	157	933
5	125	1495

[truncated: 13 more sheets: Figure 4h`, Figure 5b, Figure 5d, Figure 5e, Figure 5f, Figure 5h, Figure 5k, Figure 6c, Figure 6d, Figure 6e, Figure 6f, Figure 8c, Figure 8f]
